# Supplementary material for: Aptenodytes forsteri optimization algorithm for low-carbon logistics network under demand uncertainty
Source: PLoS One. 2024 Jan 29;19(1):e0297223. doi: 10.1371/journal.pone.0297223 (PMC10824431; doi:10.1371/journal.pone.0297223)
Supplement: S2 Appendix — (XLSX) [file pone.0297223.s002.xlsx]

## Sheet: Sheet1
Demand Points	Longitude	Latitude		Demand Points		Longitude	Latitude
1	114.978	32.7473	(2.0, 0.6)	22	114.352		34.7999	(3.9,0.7)
2	113.034	34.4592	(5.0, 0.5)	23	113.237		35.2061	(4.9,0.9)
3	113.6	34.7469	(4.1, 0.5)	24	113.77		34.2235	(8.1,0.4)
4	113.66	34.7021	(3.8, 0.4)	25	111.19		34.7843	(8.9,0.6)
5	114.531	33.7837	(2.7, 0.4)	26	114.324		34.8322	(6.4,0.5)
6	113.629	34.8234	(3.3, 0.4)	27	113.827		36.065	(5.9,0.4)
7	113.543	34.8312	(1.3, 0.5)	28	113.819		36.0831	(1.4,0.3)
8	113.648	34.7996	(5.8, 0.7)	29	112.435		34.4228	(3.1,0.3)
9	113.648	34.7996	(7.1, 0.8)	30	113.658		34.8293	(4.8,0.6)
10	112.407	34.6448	(3.3, 0.6)	31	113.658		34.8293	(6.1,0.5)
11	113.648	34.8199	(4.3, 0.3)	32	113.661		34.7998	(4.9,0.4)
12	113.728	34.6155	(6.0, 0.4)	33	113.711		34.7469	(7.1,0.6)
13	113.859	34.0304	(7.0, 0.6)	34	112.926		35.0909	(6.3,0.9)
14	114.27	34.8011	(1.6, 0.4)	35	113.471		34.1457	(6.3,0.6)
15	114.298	35.7105	(4.6, 0.7)	36	113.618		34.767	(5.2,0.8)
16	113.879	35.3169	(5.2, 0.6)	37	113.662		34.772	(8.1,0.7)
17	112.988	34.75	(7.6, 0.8)	38	113.919		35.2836	(10.0,0.9)
18	113.557	34.8222	(9.9, 0.5)	39	113.802		35.4576	(12.3,0.6)
19	113.312	33.7361	(3.0,0.6)	40	112.613		35.0867	(7.0,0.5)
20	113.422	34.7847	(4.8,0.8)	41	112.474		34.6189	(6.2,0.2)
21	113.303	33.7391	(5.9,0.6)	42	113.636		34.7471	(10.4,0.4)
